# Supplementary material for: To Ignore, to Join in, or to Intervene? Contextual and Individual Factors Influencing Cyber Bystanders’ Response to Cyberbullying Incidents
Source: Children (Basel). 2026 Jan 12;13(1):113. doi: 10.3390/children13010113 (PMC12840138; doi:10.3390/children13010113)
Supplement: Supplementary file 1 [file children-13-00113-s001.zip]

Archive with 1 entries (1 files):
- children-4037173-supplementary.pdf
